# Supplementary material for: Overexpression of the Arabidopsis MACPF Protein AtMACP2 Promotes Pathogen Resistance by Activating SA Signaling
Source: Int J Mol Sci. 2022 Aug 7;23(15):8784. doi: 10.3390/ijms23158784 (PMC9369274; doi:10.3390/ijms23158784)
Supplement: Supplementary file 1 [file ijms-23-08784-s001.zip]

Archive with 1 entries (1 files):
- ijms-1830202-supplementary.pdf
